# Supplementary material for: Onthophagus pilauco sp. nov. (Coleoptera, Scarabaeidae): evidence of beetle extinction in the Pleistocene–Holocene transition in Chilean Northern Patagonia
Source: Zookeys. 2021 Jun 15;1043:133–45. doi: 10.3897/zookeys.1043.61706 (PMC8219658; doi:10.3897/zookeys.1043.61706)
Supplement: XML Treatment for Onthophagus pilauco [file zookeys.1043.61706-treatment1.xml]

<!DOCTYPE tp:taxon-treatment
  PUBLIC "-//TaxonX//DTD Taxonomic Treatment Publishing DTD v0 20100105//EN" "tax-treatment-NSO.dtd">
<tp:taxon-treatment xmlns:tp="http://www.plazi.org/taxpub"><tp:treatment-meta><kwd-group><label>Taxon classification</label><kwd><named-content xmlns:xlink="http://www.w3.org/1999/xlink" content-type="kingdom">Animalia</named-content></kwd><kwd><named-content xmlns:xlink="http://www.w3.org/1999/xlink" content-type="order">Coleoptera</named-content></kwd><kwd><named-content xmlns:xlink="http://www.w3.org/1999/xlink" content-type="family">Scarabaeidae</named-content></kwd></kwd-group><mixed-citation publication-type="journal"><person-group><name><surname>Tello</surname><given-names>Francisco</given-names></name><name><surname>Verdú</surname><given-names>José R.</given-names></name><name><surname>Rossini</surname><given-names>Michele</given-names></name><name><surname>Zunino</surname><given-names>Mario</given-names></name></person-group><article-title><italic><tp:taxon-name><tp:taxon-name-part taxon-name-part-type="genus" reg="Onthophagus">Onthophagus</tp:taxon-name-part> <tp:taxon-name-part taxon-name-part-type="species" reg="pilauco">pilauco</tp:taxon-name-part></tp:taxon-name></italic> sp. nov. (<tp:taxon-name><tp:taxon-name-part taxon-name-part-type="order">Coleoptera</tp:taxon-name-part></tp:taxon-name>, <tp:taxon-name><tp:taxon-name-part taxon-name-part-type="family">Scarabaeidae</tp:taxon-name-part></tp:taxon-name>): evidence of beetle extinction in the Pleistocene–Holocene transition in Chilean Northern Patagonia</article-title><source>Zookeys</source><day>15</day><month>6</month><year>2021</year><volume>1043</volume><fpage>133</fpage><lpage>145</lpage><pub-id pub-id-type="doi">10.3897/zookeys.1043.61706</pub-id></mixed-citation></tp:treatment-meta><tp:nomenclature><label>Type species</label><tp:taxon-name><object-id xmlns:xlink="http://www.w3.org/1999/xlink" content-type="arpha" xlink:type="simple">9E338F72-5BB1-5818-9366-24A7AFB05F2B</object-id>
                  <tp:taxon-name-part taxon-name-part-type="genus" reg="Onthophagus">Onthophagus</tp:taxon-name-part>
                  <tp:taxon-name-part taxon-name-part-type="species" reg="pilauco">pilauco</tp:taxon-name-part>
                  <object-id xmlns:xlink="http://www.w3.org/1999/xlink" content-type="zoobank" xlink:type="simple">http://zoobank.org/9B203D54-E27A-432D-8AC8-ED7C33ED2F83</object-id>
                </tp:taxon-name><tp:taxon-status xmlns:xlink="http://www.w3.org/1999/xlink" xlink:type="simple">sp. nov.</tp:taxon-status><xref ref-type="fig" rid="F2">Fig. 2</xref></tp:nomenclature><tp:treatment-sec sec-type="description" id="SECID0E4FAE"><title>Description.</title><p><bold><italic>Holotype</italic>. Male</bold>, minor form. Clypeus sub-trapezoidal and slightly elongated forward, with anterior margin narrowly and slightly reflexed, head margin barely sinuated at the clypeo-genal junction. Fronto-clypeal region without carina, frons with two close, weak tubercles, strongly advanced in position, in line with the anterior margin of the eyes (Fig. <xref ref-type="fig" rid="F2">2A, C</xref>). Head surface very finely and evenly punctate. Latero-clypeal region with deeper ocellate punctures. Color dark with metallic green to bronze sheen (Fig. <xref ref-type="fig" rid="F2">2D</xref>). Pronotum and elytra not found.</p><p><bold>Female</bold> unknown.</p></tp:treatment-sec><tp:treatment-sec sec-type="diagnosis" id="SECID0EUGAE"><title>Diagnosis.</title><p><italic><tp:taxon-name><tp:taxon-name-part taxon-name-part-type="genus" reg="Onthophagus">Onthophagus</tp:taxon-name-part> <tp:taxon-name-part taxon-name-part-type="species" reg="pilauco">pilauco</tp:taxon-name-part></tp:taxon-name></italic> sp. nov. is considered to be a close relative of <italic><tp:taxon-name><tp:taxon-name-part taxon-name-part-type="genus" reg="Onthophagus">O.</tp:taxon-name-part> <tp:taxon-name-part taxon-name-part-type="species" reg="confusus">confusus</tp:taxon-name-part></tp:taxon-name></italic> Boucomont, 1932 and <italic><tp:taxon-name><tp:taxon-name-part taxon-name-part-type="genus" reg="Onthophagus">O.</tp:taxon-name-part> <tp:taxon-name-part taxon-name-part-type="species" reg="insularis">insularis</tp:taxon-name-part></tp:taxon-name></italic> Boheman, 1858, as it shares the following morphological characters with these species: sub-trapezoidal shape of the clypeus; small, slightly deeper cephalic punctation, coupled with very shallow wrinkles in proximity to the genal and clypeal margins. Although the fronto-clypeal region is significantly damaged, there is no indication of a possible carina.</p></tp:treatment-sec><tp:treatment-sec sec-type="Proposed English and Spanish vernacular names" id="SECID0E2HAE"><title>Proposed English and Spanish vernacular names.</title><p>The Pilauco dung beetle (EN) and estercolero de Pilauco (ES).</p></tp:treatment-sec><tp:treatment-sec sec-type="etymology" id="SECID0EAIAE"><title>Etymology.</title><p>The name of the new species refers to the archeopaleontological site from which the fossil remains were collected.</p></tp:treatment-sec><tp:treatment-sec><!--Section generated to contain objects referenced in tp:taxon-treatment.--><fig id="F2" position="float" orientation="portrait"><object-id xmlns:xlink="http://www.w3.org/1999/xlink" content-type="doi" xlink:type="simple">10.3897/zookeys.1043.61706.figure2</object-id><object-id xmlns:xlink="http://www.w3.org/1999/xlink" content-type="arpha" xlink:type="simple">9F9E3DAD-02F1-5034-A821-35F9810DCABD</object-id><label>Figure 2.</label><caption><p>Holotype of <italic><tp:taxon-name><tp:taxon-name-part taxon-name-part-type="genus" reg="Onthophagus">Onthophagus</tp:taxon-name-part> <tp:taxon-name-part taxon-name-part-type="species" reg="pilauco">pilauco</tp:taxon-name-part></tp:taxon-name></italic> sp. nov. <bold>A</bold> dorsal <bold>B</bold> ventral and <bold>C</bold> frontal views <bold>D</bold> detail of the microsculpture.</p></caption><graphic xmlns:xlink="http://www.w3.org/1999/xlink" xlink:href="zookeys-1043-133-g002.jpg" position="float" orientation="portrait" xlink:type="simple" id="oo_555632.jpg"><uri content-type="original_file" xlink:type="simple">https://binary.pensoft.net/fig/555632</uri></graphic></fig></tp:treatment-sec></tp:taxon-treatment>
